# Supplementary material for: Analysis of Cultivable Microbial Community during Kimchi Fermentation Using MALDI-TOF MS
Source: Foods. 2021 May 12;10(5):1068. doi: 10.3390/foods10051068 (PMC8151656; doi:10.3390/foods10051068)
Supplement: Supplementary file 1 [file foods-10-01068-s001.zip]

Archive with 1 entries (1 files):
- foods-1198978-supplementary.pdf
